# Supplementary material for: Development of a Phagocytosis-Dependent Gene Signature to Predict Prognosis and Response to Checkpoint Inhibition in Clear-Cell Renal Cell Carcinoma
Source: Front Immunol. 2022 May 16;13:853088. doi: 10.3389/fimmu.2022.853088 (PMC9148997; doi:10.3389/fimmu.2022.853088)
Supplement: Supplementary file 2 [file Table_2.xlsx]

## Sheet: FKBP11
#term ID	term description	observed gene count	background gene count	strength	false discovery rate	matching proteins in your network (IDs)	matching proteins in your network (labels)
GO:0014905	Myoblast fusion involved in skeletal muscle regeneration	2	4	2.95	0.0251	9606.ENSP00000263645,9606.ENSP00000371958	CD81,CD9

## Sheet: CD1C
#term ID	term description	observed gene count	background gene count	strength	false discovery rate	matching proteins in your network (IDs)	matching proteins in your network (labels)
GO:0002376	Immune system process	11	2481	0.9	2.28e-06	9606.ENSP00000011653,9606.ENSP00000250092,9606.ENSP00000264246,9606.ENSP00000332049,9606.ENSP00000357152,9606.ENSP00000368450,9606.ENSP00000386378,9606.ENSP00000386559,9606.ENSP00000440428,9606.ENSP00000452780,9606.ENSP00000454623	CD4,CD68,CD80,CD86,CD1C,CD83,CD207,CD8A,CLEC4C,B2M,ITGAX
GO:0006955	Immune response	10	1588	1.05	2.28e-06	9606.ENSP00000011653,9606.ENSP00000250092,9606.ENSP00000264246,9606.ENSP00000332049,9606.ENSP00000357152,9606.ENSP00000368450,9606.ENSP00000386559,9606.ENSP00000440428,9606.ENSP00000452780,9606.ENSP00000454623	CD4,CD68,CD80,CD86,CD1C,CD83,CD8A,CLEC4C,B2M,ITGAX
GO:0002682	Regulation of immune system process	9	1514	1.02	1.84e-05	9606.ENSP00000011653,9606.ENSP00000250092,9606.ENSP00000264246,9606.ENSP00000332049,9606.ENSP00000357152,9606.ENSP00000368450,9606.ENSP00000386559,9606.ENSP00000440428,9606.ENSP00000452780	CD4,CD68,CD80,CD86,CD1C,CD83,CD8A,CLEC4C,B2M
GO:0032743	Positive regulation of interleukin-2 production	4	32	2.35	1.84e-05	9606.ENSP00000011653,9606.ENSP00000264246,9606.ENSP00000332049,9606.ENSP00000368450	CD4,CD80,CD86,CD83
GO:0045321	Leukocyte activation	8	929	1.19	1.84e-05	9606.ENSP00000011653,9606.ENSP00000250092,9606.ENSP00000332049,9606.ENSP00000357152,9606.ENSP00000386559,9606.ENSP00000440428,9606.ENSP00000452780,9606.ENSP00000454623	CD4,CD68,CD86,CD1C,CD8A,CLEC4C,B2M,ITGAX
GO:0050776	Regulation of immune response	7	896	1.14	0.00027	9606.ENSP00000011653,9606.ENSP00000264246,9606.ENSP00000332049,9606.ENSP00000357152,9606.ENSP00000386559,9606.ENSP00000440428,9606.ENSP00000452780	CD4,CD80,CD86,CD1C,CD8A,CLEC4C,B2M
GO:0002684	Positive regulation of immune system process	7	949	1.12	0.00035	9606.ENSP00000011653,9606.ENSP00000264246,9606.ENSP00000332049,9606.ENSP00000357152,9606.ENSP00000368450,9606.ENSP00000440428,9606.ENSP00000452780	CD4,CD80,CD86,CD1C,CD83,CLEC4C,B2M
GO:0002252	Immune effector process	7	969	1.11	0.00036	9606.ENSP00000250092,9606.ENSP00000357152,9606.ENSP00000386378,9606.ENSP00000386559,9606.ENSP00000440428,9606.ENSP00000452780,9606.ENSP00000454623	CD68,CD1C,CD207,CD8A,CLEC4C,B2M,ITGAX
GO:0002824	Positive regulation of adaptive immune response based on somatic recombination of immune receptors built from immunoglobulin superfamily domains	4	101	1.85	0.0004	9606.ENSP00000011653,9606.ENSP00000264246,9606.ENSP00000357152,9606.ENSP00000452780	CD4,CD80,CD1C,B2M
GO:0050778	Positive regulation of immune response	6	607	1.25	0.0005	9606.ENSP00000011653,9606.ENSP00000264246,9606.ENSP00000332049,9606.ENSP00000357152,9606.ENSP00000440428,9606.ENSP00000452780	CD4,CD80,CD86,CD1C,CLEC4C,B2M
GO:0002250	Adaptive immune response	5	317	1.45	0.00062	9606.ENSP00000011653,9606.ENSP00000332049,9606.ENSP00000357152,9606.ENSP00000386559,9606.ENSP00000440428	CD4,CD86,CD1C,CD8A,CLEC4C
GO:0043372	Positive regulation of cd4-positive, alpha-beta t cell differentiation	3	29	2.26	0.00076	9606.ENSP00000264246,9606.ENSP00000332049,9606.ENSP00000368450	CD80,CD86,CD83
GO:0046649	Lymphocyte activation	5	390	1.36	0.0012	9606.ENSP00000011653,9606.ENSP00000332049,9606.ENSP00000357152,9606.ENSP00000386559,9606.ENSP00000452780	CD4,CD86,CD1C,CD8A,B2M
GO:0051707	Response to other organism	7	1256	1	0.0012	9606.ENSP00000011653,9606.ENSP00000250092,9606.ENSP00000264246,9606.ENSP00000332049,9606.ENSP00000386378,9606.ENSP00000440428,9606.ENSP00000452780	CD4,CD68,CD80,CD86,CD207,CLEC4C,B2M
GO:1902107	Positive regulation of leukocyte differentiation	4	156	1.66	0.0012	9606.ENSP00000011653,9606.ENSP00000264246,9606.ENSP00000332049,9606.ENSP00000368450	CD4,CD80,CD86,CD83
GO:0071222	Cellular response to lipopolysaccharide	4	185	1.58	0.0018	9606.ENSP00000250092,9606.ENSP00000264246,9606.ENSP00000332049,9606.ENSP00000452780	CD68,CD80,CD86,B2M
GO:0001819	Positive regulation of cytokine production	5	461	1.29	0.002	9606.ENSP00000011653,9606.ENSP00000264246,9606.ENSP00000332049,9606.ENSP00000368450,9606.ENSP00000452780	CD4,CD80,CD86,CD83,B2M
GO:0050870	Positive regulation of t cell activation	4	209	1.53	0.0025	9606.ENSP00000011653,9606.ENSP00000264246,9606.ENSP00000332049,9606.ENSP00000368450	CD4,CD80,CD86,CD83
GO:1903706	Regulation of hemopoiesis	5	493	1.26	0.0025	9606.ENSP00000011653,9606.ENSP00000264246,9606.ENSP00000332049,9606.ENSP00000368450,9606.ENSP00000452780	CD4,CD80,CD86,CD83,B2M
GO:0002699	Positive regulation of immune effector process	4	223	1.5	0.0028	9606.ENSP00000264246,9606.ENSP00000332049,9606.ENSP00000357152,9606.ENSP00000452780	CD80,CD86,CD1C,B2M
GO:0019882	Antigen processing and presentation	4	219	1.51	0.0028	9606.ENSP00000357152,9606.ENSP00000386378,9606.ENSP00000386559,9606.ENSP00000452780	CD1C,CD207,CD8A,B2M
GO:0042110	T cell activation	4	243	1.47	0.0034	9606.ENSP00000011653,9606.ENSP00000357152,9606.ENSP00000386559,9606.ENSP00000452780	CD4,CD1C,CD8A,B2M
GO:0002366	Leukocyte activation involved in immune response	5	626	1.15	0.0057	9606.ENSP00000250092,9606.ENSP00000357152,9606.ENSP00000440428,9606.ENSP00000452780,9606.ENSP00000454623	CD68,CD1C,CLEC4C,B2M,ITGAX
GO:0002443	Leukocyte mediated immunity	5	641	1.14	0.0058	9606.ENSP00000250092,9606.ENSP00000386559,9606.ENSP00000440428,9606.ENSP00000452780,9606.ENSP00000454623	CD68,CD8A,CLEC4C,B2M,ITGAX
GO:0009617	Response to bacterium	5	634	1.15	0.0058	9606.ENSP00000011653,9606.ENSP00000250092,9606.ENSP00000264246,9606.ENSP00000332049,9606.ENSP00000452780	CD4,CD68,CD80,CD86,B2M
GO:0019221	Cytokine-mediated signaling pathway	5	678	1.12	0.007	9606.ENSP00000011653,9606.ENSP00000264246,9606.ENSP00000332049,9606.ENSP00000452780,9606.ENSP00000454623	CD4,CD80,CD86,B2M,ITGAX
GO:0042102	Positive regulation of t cell proliferation	3	97	1.74	0.007	9606.ENSP00000011653,9606.ENSP00000264246,9606.ENSP00000332049	CD4,CD80,CD86
GO:0006952	Defense response	6	1296	0.92	0.0085	9606.ENSP00000011653,9606.ENSP00000250092,9606.ENSP00000368450,9606.ENSP00000386378,9606.ENSP00000440428,9606.ENSP00000452780	CD4,CD68,CD83,CD207,CLEC4C,B2M
GO:0051094	Positive regulation of developmental process	6	1389	0.89	0.012	9606.ENSP00000011653,9606.ENSP00000264246,9606.ENSP00000332049,9606.ENSP00000368450,9606.ENSP00000452780,9606.ENSP00000454623	CD4,CD80,CD86,CD83,B2M,ITGAX
GO:0002475	Antigen processing and presentation via mhc class ib	2	17	2.32	0.0132	9606.ENSP00000357152,9606.ENSP00000452780	CD1C,B2M
GO:0050896	Response to stimulus	11	8046	0.39	0.0147	9606.ENSP00000011653,9606.ENSP00000250092,9606.ENSP00000264246,9606.ENSP00000332049,9606.ENSP00000357152,9606.ENSP00000368450,9606.ENSP00000386378,9606.ENSP00000386559,9606.ENSP00000440428,9606.ENSP00000452780,9606.ENSP00000454623	CD4,CD68,CD80,CD86,CD1C,CD83,CD207,CD8A,CLEC4C,B2M,ITGAX
GO:0033993	Response to lipid	5	858	1.02	0.0154	9606.ENSP00000011653,9606.ENSP00000250092,9606.ENSP00000264246,9606.ENSP00000332049,9606.ENSP00000452780	CD4,CD68,CD80,CD86,B2M
GO:0030217	T cell differentiation	3	142	1.57	0.0156	9606.ENSP00000011653,9606.ENSP00000386559,9606.ENSP00000452780	CD4,CD8A,B2M
GO:0007166	Cell surface receptor signaling pathway	7	2325	0.73	0.0164	9606.ENSP00000011653,9606.ENSP00000264246,9606.ENSP00000332049,9606.ENSP00000386559,9606.ENSP00000440428,9606.ENSP00000452780,9606.ENSP00000454623	CD4,CD80,CD86,CD8A,CLEC4C,B2M,ITGAX
GO:0045624	Positive regulation of t-helper cell differentiation	2	21	2.23	0.0164	9606.ENSP00000264246,9606.ENSP00000332049	CD80,CD86
GO:0001916	Positive regulation of t cell mediated cytotoxicity	2	25	2.15	0.0213	9606.ENSP00000357152,9606.ENSP00000452780	CD1C,B2M
GO:0019883	Antigen processing and presentation of endogenous antigen	2	25	2.15	0.0213	9606.ENSP00000357152,9606.ENSP00000452780	CD1C,B2M
GO:0043312	Neutrophil degranulation	4	484	1.17	0.0228	9606.ENSP00000250092,9606.ENSP00000440428,9606.ENSP00000452780,9606.ENSP00000454623	CD68,CLEC4C,B2M,ITGAX
GO:0019884	Antigen processing and presentation of exogenous antigen	3	182	1.47	0.0252	9606.ENSP00000357152,9606.ENSP00000386378,9606.ENSP00000452780	CD1C,CD207,B2M
GO:0032673	Regulation of interleukin-4 production	2	29	2.09	0.0252	9606.ENSP00000332049,9606.ENSP00000368450	CD86,CD83
GO:0050690	Regulation of defense response to virus by virus	2	29	2.09	0.0252	9606.ENSP00000011653,9606.ENSP00000452780	CD4,B2M
GO:0051240	Positive regulation of multicellular organismal process	6	1770	0.78	0.0299	9606.ENSP00000011653,9606.ENSP00000264246,9606.ENSP00000332049,9606.ENSP00000368450,9606.ENSP00000452780,9606.ENSP00000454623	CD4,CD80,CD86,CD83,B2M,ITGAX
GO:0023052	Signaling	9	5239	0.49	0.0371	9606.ENSP00000011653,9606.ENSP00000250092,9606.ENSP00000264246,9606.ENSP00000332049,9606.ENSP00000368450,9606.ENSP00000386559,9606.ENSP00000440428,9606.ENSP00000452780,9606.ENSP00000454623	CD4,CD68,CD80,CD86,CD83,CD8A,CLEC4C,B2M,ITGAX
GO:0007154	Cell communication	9	5320	0.48	0.0412	9606.ENSP00000011653,9606.ENSP00000250092,9606.ENSP00000264246,9606.ENSP00000332049,9606.ENSP00000368450,9606.ENSP00000386559,9606.ENSP00000440428,9606.ENSP00000452780,9606.ENSP00000454623	CD4,CD68,CD80,CD86,CD83,CD8A,CLEC4C,B2M,ITGAX

## Sheet: PHF19
#term ID	term description	observed gene count	background gene count	strength	false discovery rate	matching proteins in your network (IDs)	matching proteins in your network (labels)
GO:0070734	Histone h3-k27 methylation	4	11	2.81	1.84e-07	9606.ENSP00000263360,9606.ENSP00000316578,9606.ENSP00000320147,9606.ENSP00000404658	EED,SUZ12,EZH2,EZH1
GO:0006348	Chromatin silencing at telomere	2	6	2.77	0.0029	9606.ENSP00000320147,9606.ENSP00000404658	EZH2,EZH1
GO:0061087	Positive regulation of histone h3-k27 methylation	2	7	2.71	0.0035	9606.ENSP00000263360,9606.ENSP00000483946	EED,PHF19
GO:0034720	Histone h3-k4 demethylation	2	8	2.65	0.0041	9606.ENSP00000341280,9606.ENSP00000477507	JARID2,C14orf169
GO:0070317	Negative regulation of g0 to g1 transition	5	43	2.32	1.14e-07	9606.ENSP00000263360,9606.ENSP00000316578,9606.ENSP00000320147,9606.ENSP00000362592,9606.ENSP00000369424	EED,SUZ12,EZH2,RBBP4,RBBP7
GO:0045814	Negative regulation of gene expression, epigenetic	9	103	2.19	4.51e-15	9606.ENSP00000263360,9606.ENSP00000316578,9606.ENSP00000320147,9606.ENSP00000341280,9606.ENSP00000362592,9606.ENSP00000369424,9606.ENSP00000381840,9606.ENSP00000404658,9606.ENSP00000483946	EED,SUZ12,EZH2,JARID2,RBBP4,RBBP7,AEBP2,EZH1,PHF19
GO:0031062	Positive regulation of histone methylation	3	42	2.1	0.00079	9606.ENSP00000263360,9606.ENSP00000341280,9606.ENSP00000483946	EED,JARID2,PHF19
GO:0006342	Chromatin silencing	3	54	1.99	0.0015	9606.ENSP00000263360,9606.ENSP00000320147,9606.ENSP00000404658	EED,EZH2,EZH1
GO:0016570	Histone modification	7	351	1.55	4.38e-07	9606.ENSP00000263360,9606.ENSP00000316578,9606.ENSP00000320147,9606.ENSP00000341280,9606.ENSP00000404658,9606.ENSP00000477507,9606.ENSP00000484710	EED,SUZ12,EZH2,JARID2,EZH1,C14orf169,C17orf96
GO:0006338	Chromatin remodeling	4	206	1.54	0.0016	9606.ENSP00000341280,9606.ENSP00000362592,9606.ENSP00000369424,9606.ENSP00000404658	JARID2,RBBP4,RBBP7,EZH1
GO:0031497	Chromatin assembly	3	172	1.49	0.0264	9606.ENSP00000362592,9606.ENSP00000369424,9606.ENSP00000404658	RBBP4,RBBP7,EZH1
GO:0006325	Chromatin organization	11	713	1.44	9.6e-13	9606.ENSP00000263360,9606.ENSP00000316578,9606.ENSP00000320147,9606.ENSP00000341280,9606.ENSP00000362592,9606.ENSP00000369424,9606.ENSP00000381840,9606.ENSP00000404658,9606.ENSP00000477507,9606.ENSP00000483946,9606.ENSP00000484710	EED,SUZ12,EZH2,JARID2,RBBP4,RBBP7,AEBP2,EZH1,C14orf169,PHF19,C17orf96
GO:0000122	Negative regulation of transcription by rna polymerase ii	7	895	1.14	0.00011	9606.ENSP00000263360,9606.ENSP00000316578,9606.ENSP00000320147,9606.ENSP00000341280,9606.ENSP00000369424,9606.ENSP00000381840,9606.ENSP00000404658	EED,SUZ12,EZH2,JARID2,RBBP7,AEBP2,EZH1
GO:0045892	Negative regulation of transcription, dna-templated	8	1273	1.05	6.63e-05	9606.ENSP00000263360,9606.ENSP00000316578,9606.ENSP00000320147,9606.ENSP00000341280,9606.ENSP00000369424,9606.ENSP00000381840,9606.ENSP00000404658,9606.ENSP00000477507	EED,SUZ12,EZH2,JARID2,RBBP7,AEBP2,EZH1,C14orf169
GO:0010629	Negative regulation of gene expression	10	2014	0.95	2.39e-06	9606.ENSP00000263360,9606.ENSP00000316578,9606.ENSP00000320147,9606.ENSP00000341280,9606.ENSP00000362592,9606.ENSP00000369424,9606.ENSP00000381840,9606.ENSP00000404658,9606.ENSP00000477507,9606.ENSP00000483946	EED,SUZ12,EZH2,JARID2,RBBP4,RBBP7,AEBP2,EZH1,C14orf169,PHF19
GO:0007417	Central nervous system development	5	988	0.95	0.0281	9606.ENSP00000263360,9606.ENSP00000316578,9606.ENSP00000320147,9606.ENSP00000341280,9606.ENSP00000404658	EED,SUZ12,EZH2,JARID2,EZH1
GO:0006357	Regulation of transcription by rna polymerase ii	8	2172	0.82	0.0012	9606.ENSP00000263360,9606.ENSP00000316578,9606.ENSP00000320147,9606.ENSP00000341280,9606.ENSP00000369424,9606.ENSP00000381840,9606.ENSP00000404658,9606.ENSP00000484710	EED,SUZ12,EZH2,JARID2,RBBP7,AEBP2,EZH1,C17orf96
GO:0006355	Regulation of transcription, dna-templated	10	3388	0.72	0.00015	9606.ENSP00000263360,9606.ENSP00000316578,9606.ENSP00000320147,9606.ENSP00000341280,9606.ENSP00000369424,9606.ENSP00000381840,9606.ENSP00000404658,9606.ENSP00000477507,9606.ENSP00000483946,9606.ENSP00000484710	EED,SUZ12,EZH2,JARID2,RBBP7,AEBP2,EZH1,C14orf169,PHF19,C17orf96
GO:0006464	Cellular protein modification process	8	3063	0.67	0.0105	9606.ENSP00000263360,9606.ENSP00000316578,9606.ENSP00000320147,9606.ENSP00000341280,9606.ENSP00000369424,9606.ENSP00000404658,9606.ENSP00000477507,9606.ENSP00000484710	EED,SUZ12,EZH2,JARID2,RBBP7,EZH1,C14orf169,C17orf96
GO:0010468	Regulation of gene expression	11	4813	0.61	0.00014	9606.ENSP00000263360,9606.ENSP00000316578,9606.ENSP00000320147,9606.ENSP00000341280,9606.ENSP00000362592,9606.ENSP00000369424,9606.ENSP00000381840,9606.ENSP00000404658,9606.ENSP00000477507,9606.ENSP00000483946,9606.ENSP00000484710	EED,SUZ12,EZH2,JARID2,RBBP4,RBBP7,AEBP2,EZH1,C14orf169,PHF19,C17orf96
GO:0048523	Negative regulation of cellular process	9	4874	0.52	0.0287	9606.ENSP00000263360,9606.ENSP00000316578,9606.ENSP00000320147,9606.ENSP00000341280,9606.ENSP00000362592,9606.ENSP00000369424,9606.ENSP00000381840,9606.ENSP00000404658,9606.ENSP00000477507	EED,SUZ12,EZH2,JARID2,RBBP4,RBBP7,AEBP2,EZH1,C14orf169
GO:0044260	Cellular macromolecule metabolic process	9	4976	0.51	0.0325	9606.ENSP00000263360,9606.ENSP00000316578,9606.ENSP00000320147,9606.ENSP00000341280,9606.ENSP00000362592,9606.ENSP00000369424,9606.ENSP00000404658,9606.ENSP00000477507,9606.ENSP00000484710	EED,SUZ12,EZH2,JARID2,RBBP4,RBBP7,EZH1,C14orf169,C17orf96

## Sheet: ARPC3
#term ID	term description	observed gene count	background gene count	strength	false discovery rate	matching proteins in your network (IDs)	matching proteins in your network (labels)
GO:0016344	Meiotic chromosome movement towards spindle pole	2	3	3.07	0.00066	9606.ENSP00000263238,9606.ENSP00000367220	ACTR3,ACTR2
GO:0034314	Arp2/3 complex-mediated actin nucleation	9	19	2.93	2.86e-21	9606.ENSP00000228825,9606.ENSP00000262942,9606.ENSP00000263238,9606.ENSP00000294742,9606.ENSP00000295685,9606.ENSP00000345361,9606.ENSP00000367220,9606.ENSP00000388169,9606.ENSP00000389631	ARPC3,ARPC1A,ACTR3,ARPC5,ARPC2,ARPC5L,ACTR2,ARPC4,ARPC1B
GO:0070358	Actin polymerization-dependent cell motility	3	7	2.88	4.69e-06	9606.ENSP00000228825,9606.ENSP00000263238,9606.ENSP00000295685	ARPC3,ACTR3,ARPC2
GO:0033206	Meiotic cytokinesis	2	7	2.71	0.0023	9606.ENSP00000263238,9606.ENSP00000367220	ACTR3,ACTR2
GO:0051666	Actin cortical patch localization	2	7	2.71	0.0023	9606.ENSP00000223023,9606.ENSP00000365891	WASL,WAS
GO:2000601	Positive regulation of arp2/3 complex-mediated actin nucleation	2	10	2.55	0.0039	9606.ENSP00000223023,9606.ENSP00000365891	WASL,WAS
GO:1905168	Positive regulation of double-strand break repair via homologous recombination	2	12	2.47	0.0052	9606.ENSP00000365891,9606.ENSP00000367220	WAS,ACTR2
GO:0038096	Fc-gamma receptor signaling pathway involved in phagocytosis	10	73	2.39	4.11e-20	9606.ENSP00000223023,9606.ENSP00000228825,9606.ENSP00000262942,9606.ENSP00000263238,9606.ENSP00000294742,9606.ENSP00000295685,9606.ENSP00000365891,9606.ENSP00000367220,9606.ENSP00000388169,9606.ENSP00000389631	WASL,ARPC3,ARPC1A,ACTR3,ARPC5,ARPC2,WAS,ACTR2,ARPC4,ARPC1B
GO:0030041	Actin filament polymerization	4	30	2.38	8.35e-07	9606.ENSP00000223023,9606.ENSP00000295685,9606.ENSP00000365891,9606.ENSP00000388169	WASL,ARPC2,WAS,ARPC4
GO:0008356	Asymmetric cell division	2	16	2.35	0.0086	9606.ENSP00000263238,9606.ENSP00000367220	ACTR3,ACTR2
GO:0030838	Positive regulation of actin filament polymerization	11	91	2.33	7.71e-22	9606.ENSP00000223023,9606.ENSP00000228825,9606.ENSP00000262942,9606.ENSP00000263238,9606.ENSP00000294742,9606.ENSP00000295685,9606.ENSP00000345361,9606.ENSP00000365891,9606.ENSP00000367220,9606.ENSP00000388169,9606.ENSP00000389631	WASL,ARPC3,ARPC1A,ACTR3,ARPC5,ARPC2,ARPC5L,WAS,ACTR2,ARPC4,ARPC1B
GO:0010592	Positive regulation of lamellipodium assembly	3	25	2.33	0.00011	9606.ENSP00000263238,9606.ENSP00000295685,9606.ENSP00000367220	ACTR3,ARPC2,ACTR2
GO:0010591	Regulation of lamellipodium assembly	4	35	2.31	1.42e-06	9606.ENSP00000263238,9606.ENSP00000295685,9606.ENSP00000365891,9606.ENSP00000367220	ACTR3,ARPC2,WAS,ACTR2
GO:0048013	Ephrin receptor signaling pathway	9	86	2.27	5.26e-17	9606.ENSP00000223023,9606.ENSP00000228825,9606.ENSP00000262942,9606.ENSP00000263238,9606.ENSP00000294742,9606.ENSP00000295685,9606.ENSP00000367220,9606.ENSP00000388169,9606.ENSP00000389631	WASL,ARPC3,ARPC1A,ACTR3,ARPC5,ARPC2,ACTR2,ARPC4,ARPC1B
GO:0051653	Spindle localization	3	52	2.01	0.00077	9606.ENSP00000223023,9606.ENSP00000263238,9606.ENSP00000367220	WASL,ACTR3,ACTR2
GO:0007015	Actin filament organization	11	254	1.89	2.49e-18	9606.ENSP00000223023,9606.ENSP00000228825,9606.ENSP00000262942,9606.ENSP00000263238,9606.ENSP00000294742,9606.ENSP00000295685,9606.ENSP00000345361,9606.ENSP00000365891,9606.ENSP00000367220,9606.ENSP00000388169,9606.ENSP00000389631	WASL,ARPC3,ARPC1A,ACTR3,ARPC5,ARPC2,ARPC5L,WAS,ACTR2,ARPC4,ARPC1B
GO:0120034	Positive regulation of plasma membrane bounded cell projection assembly	4	104	1.84	7.44e-05	9606.ENSP00000223023,9606.ENSP00000263238,9606.ENSP00000295685,9606.ENSP00000367220	WASL,ACTR3,ARPC2,ACTR2
GO:0120032	Regulation of plasma membrane bounded cell projection assembly	5	181	1.69	9.14e-06	9606.ENSP00000223023,9606.ENSP00000263238,9606.ENSP00000295685,9606.ENSP00000365891,9606.ENSP00000367220	WASL,ACTR3,ARPC2,WAS,ACTR2
GO:0071346	Cellular response to interferon-gamma	3	161	1.52	0.0171	9606.ENSP00000263238,9606.ENSP00000365891,9606.ENSP00000367220	ACTR3,WAS,ACTR2
GO:0007163	Establishment or maintenance of cell polarity	3	197	1.43	0.0289	9606.ENSP00000263238,9606.ENSP00000294742,9606.ENSP00000367220	ACTR3,ARPC5,ACTR2
GO:0061024	Membrane organization	8	796	1.25	3.97e-07	9606.ENSP00000223023,9606.ENSP00000228825,9606.ENSP00000262942,9606.ENSP00000263238,9606.ENSP00000294742,9606.ENSP00000295685,9606.ENSP00000367220,9606.ENSP00000388169	WASL,ARPC3,ARPC1A,ACTR3,ARPC5,ARPC2,ACTR2,ARPC4
GO:0022604	Regulation of cell morphogenesis	4	498	1.15	0.0228	9606.ENSP00000223023,9606.ENSP00000295685,9606.ENSP00000365891,9606.ENSP00000367220	WASL,ARPC2,WAS,ACTR2
GO:0006928	Movement of cell or subcellular component	8	1501	0.98	4.41e-05	9606.ENSP00000223023,9606.ENSP00000228825,9606.ENSP00000263238,9606.ENSP00000294742,9606.ENSP00000295685,9606.ENSP00000345361,9606.ENSP00000365891,9606.ENSP00000367220	WASL,ARPC3,ACTR3,ARPC5,ARPC2,ARPC5L,WAS,ACTR2
GO:0048870	Cell motility	5	1018	0.94	0.0247	9606.ENSP00000228825,9606.ENSP00000263238,9606.ENSP00000294742,9606.ENSP00000295685,9606.ENSP00000345361	ARPC3,ACTR3,ARPC5,ARPC2,ARPC5L
GO:0051179	Localization	11	5591	0.54	0.00026	9606.ENSP00000223023,9606.ENSP00000228825,9606.ENSP00000262942,9606.ENSP00000263238,9606.ENSP00000294742,9606.ENSP00000295685,9606.ENSP00000345361,9606.ENSP00000365891,9606.ENSP00000367220,9606.ENSP00000388169,9606.ENSP00000389631	WASL,ARPC3,ARPC1A,ACTR3,ARPC5,ARPC2,ARPC5L,WAS,ACTR2,ARPC4,ARPC1B

## Sheet: KDELR3
#term ID	term description	observed gene count	background gene count	strength	false discovery rate	matching proteins in your network (IDs)	matching proteins in your network (labels)
GO:0006890	Retrograde vesicle-mediated transport, golgi to endoplasmic reticulum	6	84	2.1	6.33e-08	9606.ENSP00000258739,9606.ENSP00000263245,9606.ENSP00000314615,9606.ENSP00000329471,9606.ENSP00000357048,9606.ENSP00000386918	KDELR2,ARFGAP3,ARFGAP1,KDELR1,COPA,KDELR3
GO:0048193	Golgi vesicle transport	7	359	1.54	2.04e-06	9606.ENSP00000258739,9606.ENSP00000263245,9606.ENSP00000314615,9606.ENSP00000329471,9606.ENSP00000357048,9606.ENSP00000386918,9606.ENSP00000440005	KDELR2,ARFGAP3,ARFGAP1,KDELR1,COPA,KDELR3,ARF1
GO:0006888	Endoplasmic reticulum to golgi vesicle-mediated transport	6	195	1.74	2.81e-06	9606.ENSP00000258739,9606.ENSP00000263245,9606.ENSP00000314615,9606.ENSP00000329471,9606.ENSP00000357048,9606.ENSP00000386918	KDELR2,ARFGAP3,ARFGAP1,KDELR1,COPA,KDELR3
GO:0006621	Protein retention in er lumen	3	9	2.77	0.00013	9606.ENSP00000258739,9606.ENSP00000329471,9606.ENSP00000386918	KDELR2,KDELR1,KDELR3
GO:0015031	Protein transport	8	1486	0.98	0.00044	9606.ENSP00000216037,9606.ENSP00000258739,9606.ENSP00000263245,9606.ENSP00000314615,9606.ENSP00000329471,9606.ENSP00000357048,9606.ENSP00000386918,9606.ENSP00000440005	XBP1,KDELR2,ARFGAP3,ARFGAP1,KDELR1,COPA,KDELR3,ARF1
GO:0036498	IRE1-mediated unfolded protein response	3	55	1.99	0.0044	9606.ENSP00000216037,9606.ENSP00000314615,9606.ENSP00000386918	XBP1,ARFGAP1,KDELR3
GO:0046907	Intracellular transport	7	1520	0.91	0.0045	9606.ENSP00000258739,9606.ENSP00000263245,9606.ENSP00000314615,9606.ENSP00000329471,9606.ENSP00000357048,9606.ENSP00000386918,9606.ENSP00000440005	KDELR2,ARFGAP3,ARFGAP1,KDELR1,COPA,KDELR3,ARF1
